# Supplementary material for: Healthcare Resource Utilization (HCRU) and Direct Medical Costs Associated with Long COVID or Post-COVID-19 Conditions: Findings from a Literature Review
Source: J Mark Access Health Policy. 2025 Feb 12;13(1):7. doi: 10.3390/jmahp13010007 (PMC11843940; doi:10.3390/jmahp13010007)
Supplement: Supplementary file 1 [file jmahp-13-00007-s001.zip]

Archive with 1 entries (1 files):
- jmahp-3240519-supplementary_ELU.pdf
